# Supplementary material for: Approach to Patients with Obesity and Other Cardiovascular Risk Factors in Primary Care Using the Delphi Methodology
Source: J Clin Med. 2022 Jul 16;11(14):4130. doi: 10.3390/jcm11144130 (PMC9324671; doi:10.3390/jcm11144130)
Supplement: Supplementary file 1 [file jcm-11-04130-s001.zip]

Archive with 1 entries (1 files):
- jcm-1767562-supplementary.pdf
